# Supplementary material for: A Systematic Review of Polygenic Models for Predicting Drug Outcomes
Source: J Pers Med. 2022 Aug 27;12(9):1394. doi: 10.3390/jpm12091394 (PMC9505711; doi:10.3390/jpm12091394)
Supplement: Supplementary file 1 [file jpm-12-01394-s001.zip]

Archive with 2 entries (2 files):
- Figure S1.pdf
- Table S1 Included Summary.xlsx
