# Supplementary material for: A Systematic Review of Polygenic Models for Predicting Drug Outcomes
Source: J Pers Med. 2022 Aug 27;12(9):1394. doi: 10.3390/jpm12091394 (PMC9505711; doi:10.3390/jpm12091394)
Supplement: Supplementary file 1 [file jpm-12-01394-s001.zip › Table S1 Included Summary.xlsx]

## Sheet: Sheet1
Study ID #	Title	Lead author	Year	Country	Ancestry	Drug outcome of interest	Drug class	Gene selection	Model development method	Sample size (development cohort)	Sample size (validation cohort)	Performance measures	Significant polygenic model association?	Significant improvement over clinical model?	Validation performed	Confirmed in external cohort?
11408	Estimation of warfarin maintenance dose based on VKORC1 (-1639 G>A) and CYP2C9 genotypes	Yusheng Zhu	2007	USA	European	Dose/exposure prediction	Anticoagulant	Candidate-gene	Regression-based method	65	NA	R2	Yes	Yes	External	No
11406	The impact of CYP2C9 and VKORC1 genetic polymorphism and patient characteristics upon warfarin dose requirements: Proposal for a new dosing regimen	Elizabeth A. Sconce	2005	USA	Not reported	Dose/exposure prediction	Anticoagulant	Candidate-gene	Regression-based method	297	38	R2	Yes	Yes	External	No
11404	Use of pharmacogenetics and clinical factors to predict the maintenance dose of warfarin	BF Gage	2004	USA	European	Dose/exposure prediction	Anticoagulant	Candidate-gene	Regression-based method	1015	292	R2	Yes	Yes	External	Yes
11403	Estimation of the warfarin dose with clinical and pharmacogenetic data	The International Warfarin Pharmacogenetics Consortium	2009	US	European	Dose/exposure prediction	Anticoagulant	Candidate-gene	Regression-based method	4043	1009	MAE, R2	Yes	Yes	External	Yes
11402	In pediatric patients, age has more impact on dosing of vitamin K antagonists than VKORC1 or CYP2C9 genotypes.	Ulrike Nowak-Gottl	2010	Germany	European	Dose/exposure prediction	Anticoagulant	Candidate-gene	Regression-based method	59	NA	R2	No	No	External	No
11400	Warfarin dose prediction in children using pharmacometric bridging--comparison with published pharmacogenetic dosing algorithms.	Anna-Karin Hamberg	2013	Sweden	European	Drug effectiveness	Anticoagulant	Candidate-gene	Other	Derived model a priori, not trained	64	Visual predictive checks, accuracy, MPE, RMSE	Yes	Yes	External	No
11398	Genetics-based pediatric warfarin dosage regimen derived using pharmacometric bridging.	Mallika Lala	2013	US	Hispanic	Dose/exposure prediction	Anticoagulant	Candidate-gene	Other	Derived model a priori, not trained	36	Accuracy	Yes	Not assessed/not reported	External	Yes
11396	VKORC1 and CYP2C9 genotypes are predictors of warfarin-related outcomes in children.	Kaitlyn Shaw	2014	Canada	European	Dose/exposure prediction	Anticoagulant	Candidate-gene	Regression-based method	93	NA	R2, accuracy	Yes	Yes	External	Yes
11395	The impact of age and CYP2C9 and VKORC1 variants on stable warfarin dose in the paediatric population.	Susan I. Vear	2014	US	Not reported	Dose/exposure prediction	Anticoagulant	Candidate-gene	Regression-based method	100	NA	R2	Yes	Yes	External	No
11394	Genetic and clinical determinants influencing warfarin dosing in children with heart disease.	Nguyenvu Nguyen	2013	USA	European	Dose/exposure prediction	Anticoagulant	Candidate-gene	Regression-based method	37	NA	R2	Yes	Not assessed/not reported	External	No
11393	Vitamin K antagonists in children with heart disease: height and VKORC1 genotype are the main determinants of the warfarin dose requirement.	Caroline Moreau	2012	France	Not reported	Dose/exposure prediction	Anticoagulant	Candidate-gene	Regression-based method	118	NA	R2, accuracy	Yes	Not assessed/not reported	External	No
11392	VKORC1 and CYP2C9 genotype and patient characteristics explain a large proportion of the variability in warfarin dose requirement among children.	Tina T. Biss	2012	UK	European	Dose/exposure prediction	Anticoagulant	Candidate-gene	Regression-based method	120	NA	R2, correlation of predicted vs actual dose	Yes	Yes	External	No
11391	Genetic determinants of treatment benefit of the angiotensin-convertingenzyme-inhibitor perindopril in patients with stable coronary arterydisease	Jasper Jan Brugts	2010	Netherlands	European	Drug effectiveness	Antihypertensive	Candidate-gene	Regression-based method	8726	1051	Compared outcome by model score/category	Yes	Not assessed/not reported	External	No
11077	VKORC1 and CYP2C9 genotypes and acenocoumarol anticoagulation status: Interaction between both genotypes affects overanticoagulation	Tom Schalekamp	2006	Netherlands	European	Drug safety	Anticoagulant	Candidate-gene	Regression-based method	231	NA	Compared outcome by model score/category	Yes	Not assessed/not reported	None	Not assessed/not reported
11030	Association of warfarin dose with genes involved in its action and metabolism	Mia Wadelius	2007	Sweden	European	Dose/exposure prediction	Anticoagulant	Candidate-gene	Regression-based method	201	NA	R2	Yes	Not assessed/not reported	None	Not assessed/not reported
10912	Influence of CYP2C9 and VKORC1 on warfarin dose, anticoagulation attainment and maintenance among European-Americans and African-Americans	Nita A Limdi	2008	USA	European and African American	Dose/exposure prediction	Anticoagulant	Candidate-gene	Regression-based method	288	NA	R2	Yes	Not assessed/not reported	None	Not assessed/not reported
10868	Effects of CYP2C9 and VKORC1 on INR variations and dose requirements during initial phase of anticoagulant therapy	Marta Spreafico	2008	Italy	European	Dose/exposure prediction	Anticoagulant	Candidate-gene	Regression-based method	220	NA	Compared outcome by model score/category	Yes	Not assessed/not reported	None	Not assessed/not reported
10791	Germline genetic variations in drug action pathways predict clinical outcomes in advanced lung cancer treated with platinum-based chemotherapy	Xifeng Wu	2008	USA	European	Drug effectiveness	Antineoplastic	Candidate-gene	Machine Learning	229	NA	AUC	Yes	Yes	None	Not assessed/not reported
10771	Pharmacodynamic genes do not influence risk of neutropenia in cancer patients treated with moderately high-dose irinotecan	Janelle M Hoskins	2009	USA	European	Drug safety	Antineoplastic	Candidate-gene	Regression-based method	85	NA	Compared outcome by model score/category	Yes	Not assessed/not reported	None	Not assessed/not reported
10464	Genetic predisposition and nongenetic risk factors of thiazolidinedione- related edema in patients with type 2 diabetes	Tien-Jyun Chang	2011	Taiwan	Asian	Drug safety	Antihypertensive	Candidate-gene	Regression-based method	268	NA	AUC, calibration	Yes	Yes	Internal	Not assessed/not reported
10442	Effect of the VKORC1 ASP36TYR variant on warfarin dose requirement and pharmacogenetic dose prediction models	Daniel Kurnik	2012	Israel	Not reported	Dose/exposure prediction	Anticoagulant	Candidate-gene	Regression-based method	210	NA	R2, MAE	Yes	Yes	None	Not assessed/not reported
10370	Clinical relevance of VKORC1 (G-1639A and C1173T) and CYP2C9*3 among patients on warfarin	L. K. Teh	2012	Malaysia	Asian	Dose/exposure prediction	Anticoagulant	Candidate-gene	Regression-based method	86	28	Correlation of predicted vs observed	Yes	Not assessed/not reported	External	Yes
10279	Genetic determinants of idiopathic noncirrhotic portal hypertension in HIV-infected patients	Eugenia Vispo	2013	Germany	European	Drug safety	Antiretroviral	Candidate-gene	Other	80	NA	Compared outcome by model score/category	Yes	Not assessed/not reported	None	Not assessed/not reported
10258	Validation of variants in SLC28A3 and UGT1A6 as genetic markers predictive of anthracycline-induced cardiotoxicity in children	H. Visscher	2013	Canada	Not reported	Drug safety	Antineoplastic	Candidate-gene	Regression-based method	521	NA	AUC	Yes	Yes	External	Yes
10182	SLC19A1, SLC46A1 and SLCO1B1 polymorphisms as predictors of methotrexate-related toxicity in Portuguese rheumatoid arthritis patients	Aurea Lima	2014	Portugal	European	Drug safety	Antirheumatic	Candidate-gene	Regression-based method	233	NA	Compared outcome by model score/category	Yes	Not assessed/not reported	None	Not assessed/not reported
10122	Pharmacogenetic predictors of severe peripheral neuropathy in colon cancer patients treated with oxaliplatin-based adjuvant chemotherapy: A GEMCAD group study	A. Custodio	2014	Spain	European	Drug safety	Antineoplastic	Candidate-gene	Regression-based method	387	NA	Compared outcome by model score/category	Yes	Not assessed/not reported	External	Yes
10103	CYP2C9*2 allele increases risk for hypoglycemia in POR*1/*1 type 2 diabetic patients treated with sulfonylureas	G. Ragia	2014	Greece	Not reported	Drug safety	Other	Candidate-gene	Regression-based method	176	NA	Compared outcome by model score/category	Yes	Not assessed/not reported	None	Not assessed/not reported
9963	Individualized angiotensin-converting enzyme (ACE)-inhibitor therapy in stable coronary artery disease based on clinical and pharmacogenetic determinants: The PERindopril GENEtic (PERGENE) risk model	Rohit M. Oemrawsingh	2015	Netherlands	European	Drug effectiveness	Antihypertensive	Candidate-gene	Regression-based method	8726	NA	AUC, calibration, correlation of predicted vs observed	Yes	Yes	Internal	Not assessed/not reported
9911	ABCB1 and ABCC2 and the risk of distant metastasis in Thai breast cancer patients treated with tamoxifen	Insee Sensorn	2016	Thailand	Not reported	Drug effectiveness	Antineoplastic	Candidate-gene	Regression-based method	73	NA	Compared outcome by model score/category	Yes	Not assessed/not reported	None	Not assessed/not reported
9903	A novel genetic score model of UGT1A1 and TGFB pathway as predictor of severe irinotecan-related diarrhea in metastatic colorectal cancer patients	JingLi	2016	China	Asian	Drug safety	Antineoplastic	Candidate-gene	Regression-based method	160	NA	AUC	Yes	Not assessed/not reported	None	Not assessed/not reported
9868	A genetic variant in NRP1 is associated with worse response to ranibizumab treatment in neovascular age-related macular degeneration	Laura Lor√©s-Motta	2016	Netherlands	European	Drug effectiveness	Other	Candidate-gene	Other	353	NA	Compared outcome by model score/category	Yes	Not assessed/not reported	None	Not assessed/not reported
9497	A New Genetic Risk Score to Predict the Outcome of Locally Advanced or Metastatic Breast Cancer Patients Treated With First-Line Exemestane: Results From a Prospective Study	Sara Gagno	2019	Italy	European	Drug effectiveness	Antineoplastic	Candidate-gene	Regression-based method	302	NA	Compared outcome by model score/category	Yes	Not assessed/not reported	Internal	Not assessed/not reported
9461	Polygenic Score for beta-Blocker Survival Benefit in European Ancestry Patients with Reduced Ejection Fraction Heart Failure	David E. Lanfear	2020	USA	European	Drug effectiveness	Antihypertensive	GWAS	Regression-based method	495	1188	Compared outcome by model score/category	Yes	Not assessed/not reported	External	No
9369	Effects of rare CYP2C9 alleles on stable warfarin doses in Chinese Han patients with atrial fibrillation	Dongxu Wang	2020	China	Asian	Dose/exposure prediction	Anticoagulant	Candidate-gene	Regression-based method	681	NA	R2, correlation of predicted vs observed	Yes	Not assessed/not reported	None	Not assessed/not reported
9294	Machine Learning Identifies Clinical and Genetic Factors Associated With Anthracycline Cardiotoxicity in Pediatric Cancer Survivors	Marie-A Chaix	2020	Canada	European	Drug safety	Antineoplastic	GWAS	Machine Learning	289	NA	AUC, Sensitivity/Specificity, PPV/NPV, Misclassification, FPR/FNR	Yes	Yes	None	Not assessed/not reported
9218	Polymorphisms in GNMT and DNMT3b are associated with methotrexate treatment outcome in plaque psoriasis	Jasna Grzelj	2021	Slovenia	Not reported	Drug effectiveness	Antirheumatic	Candidate-gene	Machine Learning	128	NA	Compared outcome by model score/category	Yes	Not assessed/not reported	None	Not assessed/not reported
9134	Pharmacogenomic polygenic risk score for clopidogrel responsiveness among Caribbean Hispanics: A candidate gene approach	Jorge Duconge	2021	USA	Hispanic	Drug effectiveness	Antiplatelet	Candidate-gene	Regression-based method	474	NA	Correlation of predicted vs actual, R2	Yes	Not assessed/not reported	None	Not assessed/not reported
2826	Prediction formulas for individual opioid analgesic requirements based on genetic polymorphism analyses.	Kaori Yoshida	2015	Japan	Not reported	Dose/exposure prediction	Opioid	Candidate-gene	Regression-based method	354	145	R2	Yes	Yes	External	Yes
2824	Prediction models for platinum-based chemotherapy response and toxicity in advanced NSCLC patients.	Ji-Ye Yin	2016	China	Not reported	Drug effectiveness	Antineoplastic	Candidate-gene	Machine Learning	277	150	AUC, True pos/True neg, Fals pos/False neg, Sens/Spec, Precision, Global accuracy, MAE	Yes	Yes	External	Yes
2822	Pharmacogenetics-based area-under-curve model can predict efficacy and adverse events from axitinib in individual patients with advanced renal cell carcinoma.	Yoshiaki Yamamoto	2018	Japan	Asian	Dose/exposure prediction	Antineoplastic	Candidate-gene	Regression-based method	44	16	correlation of predicted vs actual,AUC	Yes	Not assessed/not reported	External	Yes
2819	A clinical pharmacogenetic model to predict the efficacy of methotrexate monotherapy in recent-onset rheumatoid arthritis.	Judith A. M. Wessels	2007	Netherlands	European	Drug effectiveness	Antirheumatic	Candidate-gene	Regression-based method	205	38	AUC	Yes	Yes	External	Yes
2814	Novel Genetic Risk Variants Can Predict Anti-TNF Agent Response in Patients With Inflammatory Bowel Disease.	Ming-Hsi Wang	2019	USA	European	Drug effectiveness	Antirheumatic	GWAS	Regression-based method	474	NA	AUC	Yes	Yes	Internal	Not assessed/not reported
2813	Genetic variants in SLC22A17 and SLC22A7 are associated with anthracycline-induced cardiotoxicity in children.	Henk Visscher	2015	Canada	European	Drug safety	Antineoplastic	Candidate-gene	Regression-based method	345	185	AUC	Yes	Yes	External	Yes
2812	Pharmacogenomic prediction of anthracycline-induced cardiotoxicity in children.	Henk Visscher	2012	Canada	European and non-European	Drug safety	Antineoplastic	Candidate-gene	Regression-based method	156	188	AUC	Yes	Yes	External	Yes
2810	Long-term anticoagulant effects of the CYP2C9 and VKORC1 genotypes in acenocoumarol users.	T. I. VERHOEF	2012	Netherlands	Not reported	Dose/exposure prediction	Anticoagulant	Candidate-gene	Other	1586	NA	Compared outcome by model score/category	Yes	Not assessed/not reported	None	Not assessed/not reported
2807	Genetics and clinical response to warfarin and edoxaban in patients with venous thromboembolism.	Alexander g Vandell	2017	USA	European	Drug safety	Anticoagulant	Candidate-gene	Regression-based method	3956	NA	Compared outcome by model score/category	Yes	Not assessed/not reported	None	Not assessed/not reported
2806	Hydrochlorothiazide-induced hyperuricaemia in the pharmacogenomic evaluation of antihypertensive responses study.	Alexander G. Vandell	2014	USA	European and African American	Drug safety	Antihypertensive	GWAS	Regression-based method	148	NA	R2	Yes	Yes	None	Not assessed/not reported
2805	Prediction of absolute risk reduction of cardiovascular events with perindopril for individual patients with stable coronary artery disease - results from EUROPA.	Joep van der Leeuw	2015	Netherlands	European	Drug effectiveness	Antihypertensive	Candidate-gene	Regression-based method	8726	NA	AUC, calibration, correlation of predicted vs observed	Yes	No	None	Not assessed/not reported
2799	Evolutionary Ensemble Learning Algorithm to Modeling of Warfarin Dose Prediction for Chinese.	Yanyun Tao	2019	China	Asian	Dose/exposure prediction	Anticoagulant	Candidate-gene	Machine Learning	289	NA	MSE, R2, accuracy	Yes	Yes	External	No
2796	Genetic Background of Mesalamine-induced Fever and Diarrhea in Japanese Patients with Inflammatory Bowel Disease.	Kaoru Suzuki	2021	Japan	Asian	Drug safety	Other	GWAS	Regression-based method	788	NA	AUC	Yes	Yes	None	Not assessed/not reported
2794	Pharmacogenetic Polygenic Risk Score for Bronchodilator Response in Children and Adolescents with Asthma: Proof-of-Concept.	Joanne E. Sordillo	2021	USA	Hispanic	Drug effectiveness	Other	GWAS	Regression-based method	2714	NA	Compared outcome by model score/category	Yes	Not assessed/not reported	None	Not assessed/not reported
2791	Cytochrome P450 Genetic Variations Can Predict mRNA Expression, Cyclophosphamide 4-Hydroxylation, and Treatment Outcomes in Chinese Patients With Non-Hodgkin's Lymphoma.	Wenying Shu	2017	China	Asian	Dose/exposure prediction	Antineoplastic	Candidate-gene	Machine Learning	567	NA	Cross validation consistency, accuracy	Yes	Not assessed/not reported	Internal	Not assessed/not reported
2789	An expanded pharmacogenomics warfarin dosing table with utility in generalised dosing guidance.	Payman Shahabi	2016	USA	European	Dose/exposure prediction	Anticoagulant	Candidate-gene	Other	Derived model a priori, not trained	1046	MAE	Yes	Yes	External	Yes
2788	Pharmacogenetics of vitamin K antagonists and bleeding risk prediction in atrial fibrillation.	Marƒ±a Jose Serna	2018	Spain	European	Drug safety	Anticoagulant	Candidate-gene	Regression-based method	652	NA	AUC	Yes	No	None	Not assessed/not reported
2784	Clinical and Clinical-Pharmacogenetic Models for Prediction of the Most Common Psychiatric Complications Due to Dopaminergic Treatment in Parkinson's Disease.	Sara Reden≈°ek	2020	Slovenia	European	Drug safety	Dopamine precursor	Candidate-gene	Regression-based method	214	NA	AUC, Sens/Spec, PPV	Yes	No	Internal	Not assessed/not reported
2783	Clinical-Pharmacogenetic Predictive Models for Time to Occurrence of Levodopa Related Motor Complications in Parkinson's Disease.	Sara Redensek	2019	Spain	European	Drug safety	Dopamine precursor	Candidate-gene	Regression-based method	220	NA	time dependent AUC, Sensitivity/Specificity	Yes	No	Internal	Not assessed/not reported
2779	Pharmacogenetics of warfarin: development of a dosing algorithm for brazilian patients.	JA Perini	2018	Brazil	European	Dose/exposure prediction	Anticoagulant	Candidate-gene	Regression-based method	390	NA	R2, precision, absolute difference in predicted vs observed	Yes	Not assessed/not reported	None	Not assessed/not reported
2778	Evaluation of the incremental prognostic value of the combination of CYP2C19 poor metabolizer status and ABCB1 3435 TT polymorphism over conventional risk factors for cardiovascular events after drug-eluting stent implantation in East Asians.	Mahn-Won Park	2016	Korea	Asian	Drug safety	Antiplatelet	Candidate-gene	Regression-based method	2188	NA	AUC, calibration, PNet Reclassification Improvement, IDI	Yes	No	None	Not assessed/not reported
2777	An Evaluation of the Diagnostic Accuracy of a Panel of Variants in DPYD and a Single Variant in ENOSF1 for Predicting Common Capecitabine Related Toxicities.	Claire Palles	2021	UK	Not reported	Drug safety	Antineoplastic	Candidate-gene	Other	845	NA	AUC	Yes	Not assessed/not reported	Internal	Not assessed/not reported
2776	Robust Performance of Potentially Functional SNPs in Machine Learning Models for the Prediction of Atorvastatin-Induced Myalgia.	Brandon N. S. Ooi	2021	Singapore	Asian	Drug safety	Antilipemic	GWAS	Machine Learning	183	NA	AUC	Yes	Yes	Internal	Not assessed/not reported
2773	Is a pharmacogenomic panel useful to estimate the risk of oxaliplatin-related neurotoxicity in colorectal cancer patients?.	Federico Nichetti	2019	Italy	Not reported	Drug safety	Antineoplastic	Candidate-gene	Regression-based method	120	80	AUC, Calibration	Yes	No	External	No
2768	Variants in TPMT, ITPA, ABCC4 and ABCB1 Genes As Predictors of 6-mercaptopurine Induced Toxicity in Children with Acute Lymphoblastic Leukemia.	Goran Milosevic	2018	Serbia	Not reported	Drug safety	Antineoplastic	Candidate-gene	Machine Learning	68	NA	Compared outcome by model score/category	Yes	Not assessed/not reported	Internal	Not assessed/not reported
2762	Prediction of Warfarin Dose in Pediatric Patients: An Evaluation of the Predictive Performance of Several Models.	Elizabeth Marek	2016	USA	European	Dose/exposure prediction	Anticoagulant	Candidate-gene	Regression-based method	Derived model a priori, not trained	32	AUC	Yes	Yes	External	Yes
2761	Genetic variation in EPHA contributes to sensitivity to paclitaxel-induced peripheral neuropathy.	Lauren A. Marcath	2020	USA	European	Drug safety	Antineoplastic	Candidate-gene	Regression-based method	58	NA	Compared outcome by model score/category	Yes	Not assessed/not reported	None	Not assessed/not reported
2754	Pharmacogenomic polygenic response score predicts ischaemic events and cardiovascular mortality in clopidogrel-treated patients.	Joshua P. Lewis	2020	USA	European	Drug effectiveness	Antiplatelet	Candidate-gene	Regression-based method	3391	NA	R2, MPE	Yes	Not assessed/not reported	None	Not assessed/not reported
2752	A genetic risk score is associated with statin-induced low-density lipoprotein cholesterol lowering.	Maarten Leusink	2016	Netherlands	European	Drug effectiveness	Antilipemic	Candidate-gene	Regression-based method	Derived model a priori, not trained	1017	Compared outcome by model score/category	Yes	No	External	Yes
2741	Comprehensive pharmacogenetic analysis of irinotecan neutropenia and pharmacokinetics.	Federico Innocenti	2009	USA	European	Drug safety	Antineoplastic	Candidate-gene	Regression-based method	78	NA	R2	Yes	Yes	None	Not assessed/not reported
2738	Predictive model for the outcome of infliximab therapy in Crohn's disease based on apoptotic pharmacogenetic index and clinical predictors.	Tibor Hlavaty	2007	Slovakia	Not reported	Drug effectiveness	Antirheumatic	Candidate-gene	Other	152	NA	Compared outcome by model score/category	Yes	Not assessed/not reported	None	Not assessed/not reported
2734	Prediction of optimal warfarin maintenance dose using advanced artificial neural networks.	Enzo Grossi	2014	Italy	European	Dose/exposure prediction	Anticoagulant	Candidate-gene	Machine Learning	377	NA	R2	Yes	Not assessed/not reported	Internal	Not assessed/not reported
2733	Clinical-pharmacogenetic models for personalized cancer treatment: application to malignant mesothelioma.	KatjaGoriƒçar	2017	Slovenia	Not reported	Drug effectiveness	Antineoplastic	Candidate-gene	Regression-based method	137	77	Compared outcome by model score/category	Yes	Yes	External	Yes
2726	Genetic determinants of warfarin maintenance dose and time in therapeutic treatment range: a RE-LY genomics substudy.	Niclas Eriksson	2016	Sweden	European	Dose/exposure prediction	Anticoagulant	GWAS	Regression-based method	951	NA	R2, MAE, accuracy	Yes	Yes	Internal	Not assessed/not reported
2724	A pharmacogenetic predictive model for paclitaxel clearance based on the DMET platform.	Anne-Joy M. de Graan	2013	Netherlands	European	Dose/exposure prediction	Antineoplastic	Candidate-gene	Other	270	NA	AUC, Sensitivity/Specificity, PPV/NPV	Yes	Not assessed/not reported	External	No
2721	Investigation of Efavirenz Discontinuation in Multi-ethnic Populations of HIV-positive Individuals by Genetic Analysis.	Nathan W. Cummins	2015	USA	European	Drug safety	Antiretroviral	Candidate-gene	Regression-based method	758	1030	PPV/NPV	Yes	Yes	Internal	Not assessed/not reported
2719	A genetic risk score is significantly associated with statin therapy response in the elderly population.	Ciuculete D.M	2017	Sweden	European	Drug effectiveness	Antilipemic	GWAS	Regression-based method	243	221	R2, accuracy	Yes	Not assessed/not reported	External	Yes
2717	ABCC5 and ABCG1 polymorphisms predict irinotecan-induced severe toxicity in metastatic colorectal cancer patients.	Sylvia Chen	2015	Canada	European	Drug safety	Antineoplastic	Candidate-gene	Regression-based method	162	225	AUC, PPV/NPV	Yes	Not assessed/not reported	External	Yes
2715	Effect of gene-gene and gene-environment interactions associated with antituberculosis drug-induced hepatotoxicity.	Juli√°n G. Chamorro	2017	Argentina	Not reported	Drug safety	Other	Candidate-gene	Machine Learning	364	NA	PPV, Sensitivity, regressed outcome on SNP prediction score	Yes	Not assessed/not reported	Internal	Not assessed/not reported
2710	Genetic risk signatures of opioid-induced respiratory depression following pediatric tonsillectomy.	Jacek Biesiada	2014	USA	European	Drug safety	Opioid	Candidate-gene	Machine Learning	273	74	R2, RMSEP	Yes	Not assessed/not reported	External	Yes
2703	Combining clinical and candidate gene data into a risk score for azathioprine-associated leukopenia in routine clinical practice.	Prathima Anandi	2020	USA	European	Drug safety	Other	Candidate-gene	Regression-based method	425	441	Compared outcome by model score/category	Yes	Not assessed/not reported	External	Yes
2701	Influence of genetic, biological and pharmacological factors on levodopa dose in Parkinson's disease.	Vivian Altmann	2015	Brazil	Not reported	Dose/exposure prediction	Dopamine precursor	Candidate-gene	Regression-based method	224	NA	Correlation of predicted vs actual, R2	Yes	Not assessed/not reported	Internal	Not assessed/not reported
2698	Genetic risk factors for VIPN in childhood acute lymphoblastic leukemia patients identified using whole-exome sequencing.	Abaji	2018	Canada	European	Drug safety	Antineoplastic	GWAS	Regression-based method	405	NA	Compared outcome by model score/category	Yes	Not assessed/not reported	External	Yes
1287	Effect of the VKORC1 D36Y variant on warfarin dose requirement and pharmacogenetic dose prediction.	Marta Spreafico	2012	Italy	European	Dose/exposure prediction	Anticoagulant	Candidate-gene	Other	220	NA	TBA (testing balance accuracy)	Yes	Not assessed/not reported	None	Not assessed/not reported
1283	Prediction for Intravenous Immunoglobulin Resistance by Using Weighted Genetic Risk Score Identified From Genome-Wide Association Study in Kawasaki Disease.	Ho-Chang Kuo	2017	Taiwan	Asian	Drug effectiveness	Other	GWAS	Regression-based method	150	NA	Classification accuracy, Sensitivity/Specificity	Yes	Not assessed/not reported	Internal	Not assessed/not reported
730	Predicting prolonged dose titration in patients starting warfarin.	Brian S. Finkelman	2016	USA	European and African American	Dose/exposure prediction	Anticoagulant	Candidate-gene	Regression-based method	390	663	AUC	No	No	External	No
96	Novel associations of VKORC1 variants with higher acenocoumarol requirements.	Ana Isabel Anton	2013	Spain	European	Dose/exposure prediction	Anticoagulant	Candidate-gene	Regression-based method	3949	NA	R2, Correlation of predicted vs observed, absolute dose difference in predicted vs observed	Yes	Yes	None	Not assessed/not reported
2723	Prediction models for voriconazole pharmacokinetics based on pharmacogenetics: AN exploratory study in a Spanish population.	Irene Dapia	2019	Spain	Not reported	Dose/exposure prediction	Other	Candidate-gene	Regression-based method	106	NA	R2, RMSEP	Yes	Not assessed/not reported	None	Not assessed/not reported
2772	Pharmacogenetic Risk Stratification in Angiotensin-Converting Enzyme Inhibitor-Treated Patients with Congestive Heart Failure: A Retrospective Cohort Study.	Karl Emil Nelveg-Kristensen	2015	USA	European and Asian	Drug effectiveness	Antihypertensive	Validating existing model	Regression-based method	NA	525	AUC	No	Not assessed/not reported	Validation study	Validation study
2767	Genetics and the clinical response to warfarin and edoxaban: findings from the randomised, double-blind ENGAGE AF-TIMI 48 trial.	Jessica L Mega	2015	USA	European	Drug safety	Anticoagulant	Validating existing model	Regression-based method	NA	14348	Compared outcome by model score/category	Yes	Not assessed/not reported	Validation study	Validation study
2728	Clinical pharmacogenetic model to predict response of MTX monotherapy in patients with established rheumatoid arthritis after DMARD failure.	Jaap Fransen	2012	Netherlands	European	Drug effectiveness	Antirheumatic	Validating existing model	Regression-based method	NA	75	Sensitivity/Specificity, AUC	No	No	Validation study	Validation study
2725	Validation of a clinical pharmacogenetic model to predict methotrexate nonresponse in rheumatoid arthritis patients.	Frank Eektimmerman	2019	Netherlands	European	Drug effectiveness	Antirheumatic	Validating existing model	Regression-based method	NA	314	AUC, calibration	No	No	Validation study	Validation study
